# Supplementary material for: Genomic Landscape and Antimicrobial Resistance of Listeria monocytogenes in Retail Chicken in Qingdao, China
Source: Foods. 2025 Sep 19;14(18):3260. doi: 10.3390/foods14183260 (PMC12469558; doi:10.3390/foods14183260)
Supplement: Supplementary file 1 [file foods-14-03260-s001.zip]

Archive with 3 entries (2 files):
- supplementary materials/
- supplementary materials/Data Set S1.xlsx
- supplementary materials/Supplementary Table S1.xlsx
