# Supplementary material for: Genomic Landscape and Antimicrobial Resistance of Listeria monocytogenes in Retail Chicken in Qingdao, China
Source: Foods. 2025 Sep 19;14(18):3260. doi: 10.3390/foods14183260 (PMC12469558; doi:10.3390/foods14183260)
Supplement: Supplementary file 1 [file foods-14-03260-s001.zip › supplementary materials/Data Set S1.xlsx]

## Sheet: Sheet1
Data Set S1 Summary of 572 publicly available Listeria monocytogenes genomes, subtyped as ST9, ST87, ST91, ST121, and ST155 downloaded from the BV-BRC database.
Isolates	MLST(ST)	Accession	Source	Source type	Sampling date	Sampling country
GCA_003002155.1_ASM300215v1_genomic	9	GCA_003002155.1	amniotic fluid	Human	2009	Chile
GCA_016612425.1_ASM1661242v1_genomic	9	GCA_016612425.1	Arion vulgaris	Human	2012	Norway
GCF_001709625.1_ASM170962v1_genomic	9	GCF_001709625.1	asymptomatic human carriage	Human	2004	Switzerland
GCA_002527075.1_ASM252707v1_genomic	9	GCA_002527075.1	bacon	Food	2014	Italy
GCA_002523265.1_ASM252326v1_genomic	9	GCA_002523265.1	bacon	Food	2012	Italy
GCA_002213745.1_ASM221374v1_genomic	9	GCA_002213745.1	bacon flakes	Food	2009	Canada
GCA_022683815.1_ASM2268381v1_genomic	9	GCA_022683815.1	beef	Food	2020	Australia
GCA_022683675.1_ASM2268367v1_genomic	9	GCA_022683675.1	beef	Food	2020	Australia
GCA_022683845.1_ASM2268384v1_genomic	9	GCA_022683845.1	beef	Food	2020	Argentina
GCA_022683035.1_ASM2268303v1_genomic	9	GCA_022683035.1	beef	Food	2019	Argentina
GCA_023574035.1_ASM2357403v1_genomic	9	GCA_023574035.1	beef	Food	2017	China
GCA_003588865.1_ASM358886v1_genomic	9	GCA_003588865.1	blood	Human	2012	Switzerland
GCA_003588275.1_ASM358827v1_genomic	9	GCA_003588275.1	blood	Human	2013	Switzerland
GCA_002464905.1_CFSAN049284_genomic	9	GCA_002464905.1	blood	Human	2014	Italy
GCA_002444365.1_CFSAN049232_genomic	9	GCA_002444365.1	blood	Human	2014	Italy
GCA_000801455.1_L_monocytogenes_SHL006_v1.0_genomic	9	GCA_000801455.1	blood	Human	2010	China
GCA_003589425.1_ASM358942v1_genomic	9	GCA_003589425.1	blood	Human	2011	Switzerland
GCF_900026935.1_12754_5_31_genomic	9	GCF_900026935.1	Blood	Human	NA	Netherlands
GCA_003606775.1_ASM360677v1_genomic	9	GCA_003606775.1	blood	Human	2013	USA
GCA_003606695.1_ASM360669v1_genomic	9	GCA_003606695.1	blood	Human	2013	USA
GCA_003002515.1_ASM300251v1_genomic	9	GCA_003002515.1	bologna sausage	Food	2010	Chile
GCA_003002415.1_ASM300241v1_genomic	9	GCA_003002415.1	bologna sausage	Food	2010	Chile
GCA_002528725.1_ASM252872v1_genomic	9	GCA_002528725.1	bovine fresh meat	Food	2012	Italy
GCA_002528735.1_ASM252873v1_genomic	9	GCA_002528735.1	bovine fresh meat	Food	2012	Italy
GCA_002524985.1_ASM252498v1_genomic	9	GCA_002524985.1	bovine meat	Food	2003	Italy
GCA_002525345.1_ASM252534v1_genomic	9	GCA_002525345.1	bovine meat	Food	2003	Italy
GCA_002525475.1_ASM252547v1_genomic	9	GCA_002525475.1	bovine meat	Food	2003	Italy
GCA_002525605.1_ASM252560v1_genomic	9	GCA_002525605.1	bovine minced meat	Food	2003	Italy
GCA_002523465.1_ASM252346v1_genomic	9	GCA_002523465.1	bovine minced meat	Food	2012	Italy
GCA_002525145.1_ASM252514v1_genomic	9	GCA_002525145.1	bovine minced meat	Food	2003	Italy
GCA_002525555.1_ASM252555v1_genomic	9	GCA_002525555.1	bovine minced meat	Food	2003	Italy
GCA_002525445.1_ASM252544v1_genomic	9	GCA_002525445.1	bovine minced meat	Food	2003	Italy
GCA_002527935.1_ASM252793v1_genomic	9	GCA_002527935.1	charcuterie product	Food	2013	Italy
GCA_023574085.1_ASM2357408v1_genomic	9	GCA_023574085.1	chicken	Food	2017	China
GCA_003609215.1_ASM360921v1_genomic	9	GCA_003609215.1	chicken & cheese chimichanga	Food	2013	USA
GCA_002528335.1_ASM252833v1_genomic	9	GCA_002528335.1	chicken salad	Food	2013	Italy
GCA_002490205.1_ASM249020v1_genomic	9	GCA_002490205.1	Chicken Salad Sandwich	Food	2009	USA
GCA_002490175.1_ASM249017v1_genomic	9	GCA_002490175.1	Chicken Salad Sandwich	Food	2009	USA
GCA_003187565.1_ASM318756v1_genomic	9	GCA_003187565.1	Coarse Wurst	Food	2011	Canada
GCA_029830995.1_ASM2983099v1_genomic	9	GCA_029830995.1	Cooked meat products (marinated beef) from retail market	Food	2018	China
GCA_029831975.1_ASM2983197v1_genomic	9	GCA_029831975.1	Cooked meat products from retail market	Food	2014	China
GCF_900036625.1_12754_5_30_genomic	9	GCF_900036625.1	CSF	Human	NA	Netherlands
GCA_002444875.1_CFSAN049251_genomic	9	GCA_002444875.1	CSF	Human	2014	Italy
GCA_002527435.1_ASM252743v1_genomic	9	GCA_002527435.1	cured sausage	Food	2014	Italy
GCA_002526815.1_ASM252681v1_genomic	9	GCA_002526815.1	cured sausage	Food	2012	Italy
GCA_002445915.1_ASM244591v1_genomic	9	GCA_002445915.1	deli meat product	Food	2011	Italy
GCA_003002335.1_ASM300233v1_genomic	9	GCA_003002335.1	dried cured ham	Food	2010	Chile
GCA_003586625.1_ASM358662v1_genomic	9	GCA_003586625.1	dryed meat	Food	2014	Switzerland
GCA_021378215.1_ASM2137821v1_genomic	9	GCA_021378215.1	feces of a pregnant carrier	Human	2004	Netherlands
GCA_002526605.1_ASM252660v1_genomic	9	GCA_002526605.1	hamburger	Food	2012	Italy
GCA_002446415.1_ASM244641v1_genomic	9	GCA_002446415.1	hamburger	Food	2011	Italy
GCA_003173145.1_ASM317314v1_genomic	9	GCA_003173145.1	Hot Dogs	Food	2000	USA
GCA_003607415.1_ASM360741v1_genomic	9	GCA_003607415.1	Human	Human	NA	USA
GCA_002879335.1_ASM287933v1_genomic	9	GCA_002879335.1	human	Human	NA	USA
GCA_030168145.1_ASM3016814v1_genomic	9	GCA_030168145.1	human	Human	1982	United Kingdom
GCF_001760765.1_BCW_3880_genomic	9	GCF_001760765.1	Human, Homo sapiens	Human	2003	USA
GCF_001866445.1_ASM186644v1_genomic	9	GCF_001866445.1	Human, Homo sapiens	Human	2008	USA
GCA_003187435.1_ASM318743v1_genomic	9	GCA_003187435.1	Hungarian Sausage	Food	2011	Canada
GCA_003187425.1_ASM318742v1_genomic	9	GCA_003187425.1	Hungarian Sausage	Food	2011	Canada
GCF_001749945.1_ASM174994v1_genomic	9	GCF_001749945.1	italian roast beef	Food	NA	USA
GCA_029831735.1_ASM2983173v1_genomic	9	GCA_029831735.1	Local food from retail market	Food	2015	China
GCA_002528185.1_ASM252818v1_genomic	9	GCA_002528185.1	meat	Food	2013	Italy
GCA_002530005.1_ASM253000v1_genomic	9	GCA_002530005.1	meat	Food	2011	Italy
GCA_002529985.1_ASM252998v1_genomic	9	GCA_002529985.1	meat	Food	2011	Italy
GCA_002524825.1_ASM252482v1_genomic	9	GCA_002524825.1	meat	Food	2003	Italy
GCA_002529945.1_ASM252994v1_genomic	9	GCA_002529945.1	meat	Food	2011	Italy
GCF_001709465.1_ASM170946v1_genomic	9	GCF_001709465.1	meat	Food	2002	Switzerland
GCF_001709395.1_ASM170939v1_genomic	9	GCF_001709395.1	meat	Food	2000	Switzerland
GCF_001711245.1_ASM171124v1_genomic	9	GCF_001711245.1	meat	Food	2001	Switzerland
GCA_002528395.1_ASM252839v1_genomic	9	GCA_002528395.1	meat	Food	2013	Italy
GCA_003589445.1_ASM358944v1_genomic	9	GCA_003589445.1	meat	Food	2011	Switzerland
GCA_002529965.1_ASM252996v1_genomic	9	GCA_002529965.1	meat	Food	2011	Italy
GCA_003186885.1_ASM318688v1_genomic	9	GCA_003186885.1	meat	Food	2009	Canada
GCA_002527815.1_ASM252781v1_genomic	9	GCA_002527815.1	meat	Food	2013	Italy
GCA_002523915.1_ASM252391v1_genomic	9	GCA_002523915.1	meat (sheep)	Food	2005	Italy
GCA_002527255.1_ASM252725v1_genomic	9	GCA_002527255.1	meat (skewers)	Food	2014	Italy
GCA_002526785.1_ASM252678v1_genomic	9	GCA_002526785.1	meat (swine)	Food	2012	Italy
GCA_002530085.1_ASM253008v1_genomic	9	GCA_002530085.1	meat deli product	Food	2011	Italy
GCA_002527535.1_ASM252753v1_genomic	9	GCA_002527535.1	meat product	Food	2014	Italy
GCA_002529585.1_ASM252958v1_genomic	9	GCA_002529585.1	Meat product	Food	2012	Italy
GCA_003265045.1_ASM326504v1_genomic	9	GCA_003265045.1	Meat, meat product	Food	2014	Switzerland
GCA_003268755.1_ASM326875v1_genomic	9	GCA_003268755.1	Meat, meat product	Food	2011	Switzerland
GCA_002528125.1_ASM252812v1_genomic	9	GCA_002528125.1	Meat/RTE	Food	2013	Italy
GCA_003187645.1_ASM318764v1_genomic	9	GCA_003187645.1	Mennonite Sausage	Food	2011	Canada
GCA_003608555.1_ASM360855v1_genomic	9	GCA_003608555.1	mild souse	Food	2013	USA
GCA_029077165.1_ASM2907716v1_genomic	9	GCA_029077165.1	mill for raw meat	Food	2014	Slovakia
GCA_029077045.1_ASM2907704v1_genomic	9	GCA_029077045.1	mill for raw meat	Food	2014	Slovakia
GCA_002446705.1_ASM244670v1_genomic	9	GCA_002446705.1	minced meat	Food	2011	Italy
GCA_002446175.1_ASM244617v1_genomic	9	GCA_002446175.1	minced meat	Food	2011	Italy
GCA_002446055.1_ASM244605v1_genomic	9	GCA_002446055.1	minced meat	Food	2011	Italy
GCA_002523425.1_ASM252342v1_genomic	9	GCA_002523425.1	minced meat	Food	2012	Italy
GCA_002523395.1_ASM252339v1_genomic	9	GCA_002523395.1	minced meat	Food	2012	Italy
GCA_002528545.1_ASM252854v1_genomic	9	GCA_002528545.1	minced meat	Food	2012	Italy
GCA_002525465.1_ASM252546v1_genomic	9	GCA_002525465.1	minced meat	Food	2003	Italy
GCA_002525425.1_ASM252542v1_genomic	9	GCA_002525425.1	minced meat	Food	2003	Italy
GCA_002526335.1_ASM252633v1_genomic	9	GCA_002526335.1	minced meat	Food	2011	Italy
GCA_002446625.1_ASM244662v1_genomic	9	GCA_002446625.1	minced meat	Food	2011	Italy
GCA_002446675.1_ASM244667v1_genomic	9	GCA_002446675.1	minced meat	Food	2011	Italy
GCA_002526115.1_ASM252611v1_genomic	9	GCA_002526115.1	minced meat	Food	2011	Italy
GCA_002527755.1_ASM252775v1_genomic	9	GCA_002527755.1	minced meat	Food	2013	Italy
GCA_002526355.1_ASM252635v1_genomic	9	GCA_002526355.1	minced meat	Food	2011	Italy
GCA_002525335.1_ASM252533v1_genomic	9	GCA_002525335.1	minced meat	Food	2003	Italy
GCA_003643265.1_PDT000338871.1_genomic	9	GCA_003643265.1	Polish Sausage	Food	2018	USA
GCA_003608875.1_ASM360887v1_genomic	9	GCA_003608875.1	polish sausage	Food	2002	USA
GCA_022683415.1_ASM2268341v1_genomic	9	GCA_022683415.1	pork	Food	2019	Mexico
GCA_022682945.1_ASM2268294v1_genomic	9	GCA_022682945.1	pork	Food	2020	Netherlands
GCA_022683895.1_ASM2268389v1_genomic	9	GCA_022683895.1	pork	Food	2020	Netherlands
GCA_022683655.1_ASM2268365v1_genomic	9	GCA_022683655.1	pork	Food	2019	Denmark
GCA_022683485.1_ASM2268348v1_genomic	9	GCA_022683485.1	pork	Food	2019	Denmark
GCA_022682635.1_ASM2268263v1_genomic	9	GCA_022682635.1	pork	Food	2018	Spain
GCA_022683085.1_ASM2268308v1_genomic	9	GCA_022683085.1	pork	Food	2019	Denmark
GCA_022683165.1_ASM2268316v1_genomic	9	GCA_022683165.1	pork	Food	2019	Denmark
GCA_022683015.1_ASM2268301v1_genomic	9	GCA_022683015.1	pork	Food	2019	Denmark
GCA_022683595.1_ASM2268359v1_genomic	9	GCA_022683595.1	pork	Food	2019	Denmark
GCA_017314705.1_ASM1731470v1_genomic	9	GCA_017314705.1	pork salami	Food	2018	Italy
GCA_017314685.1_ASM1731468v1_genomic	9	GCA_017314685.1	pork salami	Food	2018	Italy
GCA_017314965.1_ASM1731496v1_genomic	9	GCA_017314965.1	pork salami	Food	2017	Italy
GCA_017314985.1_ASM1731498v1_genomic	9	GCA_017314985.1	pork salami	Food	2017	Italy
GCA_017314895.1_ASM1731489v1_genomic	9	GCA_017314895.1	pork salami	Food	2018	Italy
GCA_017314865.1_ASM1731486v1_genomic	9	GCA_017314865.1	pork salami	Food	2017	Italy
GCA_017314885.1_ASM1731488v1_genomic	9	GCA_017314885.1	pork salami	Food	2017	Italy
GCA_017314945.1_ASM1731494v1_genomic	9	GCA_017314945.1	pork salami	Food	2017	Italy
GCA_017314925.1_ASM1731492v1_genomic	9	GCA_017314925.1	pork salami	Food	2017	Italy
GCA_017315085.1_ASM1731508v1_genomic	9	GCA_017315085.1	pork salami	Food	2015	Italy
GCA_017315115.1_ASM1731511v1_genomic	9	GCA_017315115.1	pork salami	Food	2016	Italy
GCA_017315065.1_ASM1731506v1_genomic	9	GCA_017315065.1	pork salami	Food	2016	Italy
GCA_017315105.1_ASM1731510v1_genomic	9	GCA_017315105.1	pork sausage	Food	2014	Italy
GCA_029831875.1_ASM2983187v1_genomic	9	GCA_029831875.1	Prepared meat products from retail market	Food	2014	China
GCA_029831715.1_ASM2983171v1_genomic	9	GCA_029831715.1	Prepared meat products from retail market	Food	2015	China
GCA_003679655.1_PDT000351602.1_genomic	9	GCA_003679655.1	Product-RTE-Fully Cooked, Sausage Products	Food	2018	USA
GCA_029831635.1_ASM2983163v1_genomic	9	GCA_029831635.1	Raw chicken from retail market	Food	2015	China
GCA_029831555.1_ASM2983155v1_genomic	9	GCA_029831555.1	Raw chicken from retail market	Food	2015	China
GCA_029831745.1_ASM2983174v1_genomic	9	GCA_029831745.1	Raw chicken from retail market	Food	2015	China
GCA_002526935.1_ASM252693v1_genomic	9	GCA_002526935.1	salami	Food	2012	Italy
GCA_002526545.1_ASM252654v1_genomic	9	GCA_002526545.1	salami	Food	2012	Italy
GCA_002528415.1_ASM252841v1_genomic	9	GCA_002528415.1	salami	Food	2013	Italy
GCA_002528475.1_ASM252847v1_genomic	9	GCA_002528475.1	salami	Food	2013	Italy
GCA_002446035.1_ASM244603v1_genomic	9	GCA_002446035.1	salami	Food	2011	Italy
GCA_002528005.1_ASM252800v1_genomic	9	GCA_002528005.1	salami	Food	2013	Italy
GCA_002529635.1_ASM252963v1_genomic	9	GCA_002529635.1	salami	Food	2010	Italy
GCA_002530075.1_ASM253007v1_genomic	9	GCA_002530075.1	salami	Food	2010	Italy
GCA_002529625.1_ASM252962v1_genomic	9	GCA_002529625.1	salami	Food	2010	Italy
GCA_002526615.1_ASM252661v1_genomic	9	GCA_002526615.1	salami	Food	2012	Italy
GCA_002529865.1_ASM252986v1_genomic	9	GCA_002529865.1	salami	Food	2010	Italy
GCA_002526875.1_ASM252687v1_genomic	9	GCA_002526875.1	salami	Food	2012	Italy
GCA_002529885.1_ASM252988v1_genomic	9	GCA_002529885.1	salami	Food	2010	Italy
GCA_002446015.1_ASM244601v1_genomic	9	GCA_002446015.1	salami	Food	2011	Italy
GCA_002527105.1_ASM252710v1_genomic	9	GCA_002527105.1	salami	Food	2014	Italy
GCA_002530125.1_ASM253012v1_genomic	9	GCA_002530125.1	salami	Food	2010	Italy
GCA_002527565.1_ASM252756v1_genomic	9	GCA_002527565.1	salami	Food	2014	Italy
GCA_002446155.1_ASM244615v1_genomic	9	GCA_002446155.1	salami	Food	2011	Italy
GCA_002523615.1_ASM252361v1_genomic	9	GCA_002523615.1	salami	Food	2012	Italy
GCA_002446775.1_ASM244677v1_genomic	9	GCA_002446775.1	salami	Food	2011	Italy
GCA_003190975.1_ASM319097v1_genomic	9	GCA_003190975.1	Salami	Food	2010	Canada
GCA_002527965.1_ASM252796v1_genomic	9	GCA_002527965.1	salami	Food	2013	Italy
GCA_002528655.1_ASM252865v1_genomic	9	GCA_002528655.1	salami	Food	2012	Italy
GCA_002527415.1_ASM252741v1_genomic	9	GCA_002527415.1	salmon	Food	2014	Italy
GCA_022682605.1_ASM2268260v1_genomic	9	GCA_022682605.1	salmon	Food	2018	Norway
GCA_003004055.1_ASM300405v1_genomic	9	GCA_003004055.1	sausage	Food	2009	Chile
GCA_002446575.1_ASM244657v1_genomic	9	GCA_002446575.1	smoked salmon	Food	2011	Italy
GCA_002526175.1_ASM252617v1_genomic	9	GCA_002526175.1	smoked salmon	Food	2011	Italy
GCA_002445955.1_ASM244595v1_genomic	9	GCA_002445955.1	smoked salmon	Food	2011	Italy
GCA_002445805.1_ASM244580v1_genomic	9	GCA_002445805.1	smoked salmon	Food	2011	Italy
GCF_001709645.1_ASM170964v1_genomic	9	GCF_001709645.1	sporadic listeriosis case	Human	2005	Switzerland
GCA_002525045.1_ASM252504v1_genomic	9	GCA_002525045.1	swine frankfurters	Food	2003	Italy
GCA_002525225.1_ASM252522v1_genomic	9	GCA_002525225.1	swine meat	Food	2003	Italy
GCA_002525205.1_ASM252520v1_genomic	9	GCA_002525205.1	swine meat	Food	2003	Italy
GCA_002523695.1_ASM252369v1_genomic	9	GCA_002523695.1	swine salami	Food	2006	Italy
GCA_002525615.1_ASM252561v1_genomic	9	GCA_002525615.1	swine salami	Food	2003	Italy
GCA_002525485.1_ASM252548v1_genomic	9	GCA_002525485.1	swine salami	Food	2003	Italy
GCA_002523855.1_ASM252385v1_genomic	9	GCA_002523855.1	swine salami	Food	2006	Italy
GCA_002523755.1_ASM252375v1_genomic	9	GCA_002523755.1	swine salami	Food	2006	Italy
GCA_002523795.1_ASM252379v1_genomic	9	GCA_002523795.1	swine salami paste	Food	2006	Italy
GCA_002523785.1_ASM252378v1_genomic	9	GCA_002523785.1	swine salami paste	Food	2006	Italy
GCA_002523835.1_ASM252383v1_genomic	9	GCA_002523835.1	swine salami paste	Food	2006	Italy
GCA_002523845.1_ASM252384v1_genomic	9	GCA_002523845.1	swine salami paste	Food	2006	Italy
GCA_002525305.1_ASM252530v1_genomic	9	GCA_002525305.1	swine sausage	Food	2003	Italy
GCA_002525255.1_ASM252525v1_genomic	9	GCA_002525255.1	swine sausage	Food	2003	Italy
GCA_002525235.1_ASM252523v1_genomic	9	GCA_002525235.1	swine sausage	Food	2003	Italy
GCA_002525165.1_ASM252516v1_genomic	9	GCA_002525165.1	swine sausage	Food	2003	Italy
GCA_002524485.1_ASM252448v1_genomic	9	GCA_002524485.1	swine sausage	Food	2004	Italy
GCA_011882085.1_ASM1188208v1_genomic	9	GCA_011882085.1	Throat swab (meningitis)	Human	2015	Russia
GCA_011881945.1_ASM1188194v1_genomic	9	GCA_011881945.1	Throat swab (tonsillitis)	Human	2016	Russia
GCA_018310555.1_ASM1831055v1_genomic	9	GCA_018310555.1	tissue	Human	2017	South Korea
NMDC60016489	9	NMDC60016489	Raw meat	Food	2011	China
NMDC60016498	9	NMDC60016498	Aquatic products	Food	2010	China
NMDC60016499	9	NMDC60016499	Raw meat	Food	2010	China
NMDC60016510	9	NMDC60016510	Raw meat	Food	2008	China
NMDC60016511	9	NMDC60016511	Aquatic products	Food	2008	China
NMDC60016513	9	NMDC60016513	Aquatic products	Food	2008	China
NMDC60016514	9	NMDC60016514	Aquatic products	Food	2008	China
NMDC60016515	9	NMDC60016515	Aquatic products	Food	2008	China
NMDC60016516	9	NMDC60016516	Aquatic products	Food	2008	China
NMDC60016517	9	NMDC60016517	Raw poultry	Food	2008	China
NMDC60016518	9	NMDC60016518	Raw meat	Food	2009	China
NMDC60016519	9	NMDC60016519	Raw poultry	Food	2010	China
NMDC60016521	9	NMDC60016521	Raw poultry	Food	2010	China
NMDC60016522	9	NMDC60016522	RTE food	Food	2011	China
NMDC60016523	9	NMDC60016523	Raw meat	Food	2012	China
NMDC60016544	9	NMDC60016544	Raw meat	Food	2014	China
NMDC60016549	9	NMDC60016549	Raw poultry	Food	2013	China
NMDC60016552	9	NMDC60016552	Raw meat	Food	2015	China
NMDC60016553	9	NMDC60016553	Raw meat	Food	2015	China
NMDC60016555	9	NMDC60016555	Raw meat	Food	2015	China
NMDC60016558	9	NMDC60016558	Aquatic products	Food	2001	China
NMDC60016560	9	NMDC60016560	Raw meat	Food	2005	China
NMDC60016562	9	NMDC60016562	Raw meat	Food	2002	China
NMDC60016563	9	NMDC60016563	Raw meat	Food	2002	China
NMDC60016573	9	NMDC60016573	Raw poultry	Food	2005	China
NMDC60016577	9	NMDC60016577	Raw poultry	Food	2005	China
NMDC60016578	9	NMDC60016578	Raw meat	Food	2005	China
NMDC60016591	9	NMDC60016591	Raw meat	Food	2007	China
NMDC60016598	9	NMDC60016598	Raw meat	Food	2008	China
NMDC60016599	9	NMDC60016599	Raw meat	Food	2009	China
NMDC60016600	9	NMDC60016600	Raw meat	Food	2009	China
NMDC60016602	9	NMDC60016602	Raw meat	Food	2009	China
NMDC60016603	9	NMDC60016603	Raw meat	Food	2009	China
NMDC60016605	9	NMDC60016605	Raw meat	Food	2009	China
NMDC60016606	9	NMDC60016606	Raw meat	Food	2009	China
NMDC60016608	9	NMDC60016608	Raw poultry	Food	2009	China
NMDC60016614	9	NMDC60016614	Aquatic products	Food	2009	China
NMDC60016616	9	NMDC60016616	Raw meat	Food	2009	China
NMDC60016619	9	NMDC60016619	RTE food	Food	2010	China
NMDC60016620	9	NMDC60016620	Raw meat	Food	2010	China
NMDC60016630	9	NMDC60016630	Raw meat	Food	2017	China
NMDC60016631	9	NMDC60016631	Raw meat	Food	2017	China
NMDC60016632	9	NMDC60016632	RTE food	Food	2017	China
NMDC60016633	9	NMDC60016633	Raw poultry	Food	2017	China
NMDC60016634	9	NMDC60016634	Raw poultry	Food	2017	China
NMDC60016640	9	NMDC60016640	Raw meat	Food	2017	China
NMDC60016641	9	NMDC60016641	Raw meat	Food	2017	China
NMDC60016642	9	NMDC60016642	Raw meat	Food	2017	China
NMDC60016663	9	NMDC60016663	Raw poultry	Food	2018	China
NMDC60016665	9	NMDC60016665	Raw meat	Food	2018	China
NMDC60016671	9	NMDC60016671	Raw meat	Food	2018	China
NMDC60016674	9	NMDC60016674	Raw meat	Food	2018	China
NMDC60016716	9	NMDC60016716	Raw meat	Food	2006	China
NMDC60016773	9	NMDC60016773	RTE food	Food	2001	China
NMDC60016774	9	NMDC60016774	Raw meat	Food	2001	China
NMDC60016775	9	NMDC60016775	Raw meat	Food	2004	China
NMDC60016776	9	NMDC60016776	Raw meat	Food	2004	China
NMDC60016794	9	NMDC60016794	Raw meat	Food	2001	China
NMDC60016796	9	NMDC60016796	RTE food	Food	2001	China
NMDC60016807	9	NMDC60016807	Raw poultry	Food	2000	China
NMDC60016808	9	NMDC60016808	Raw poultry	Food	2000	China
GCA_015883325.1_ASM1588332v1_genomic	87	GCA_015883325.1	blood	Human	2019	China
GCA_015904145.1_ASM1590414v1_genomic	87	GCA_015904145.1	blood	Human	2015	China
GCA_015904155.1_ASM1590415v1_genomic	87	GCA_015904155.1	blood	Human	2014	China
GCA_000801475.1_L_monocytogenes_SHL007_v1.0_genomic	87	GCA_000801475.1	blood	Human	2011	China
GCF_900035195.1_12673_8_35_genomic	87	GCF_900035195.1	Blood	Human	NA	Netherlands
GCA_002043045.1_ASM204304v1_genomic	87	GCA_002043045.1	blood	Human	2008	China
GCA_017116765.1_ASM1711676v1_genomic	87	GCA_017116765.1	blood	Human	2019	China
GCA_000801575.1_L_monocytogenes_SHL012_v1.0_genomic	87	GCA_000801575.1	cerebrospinal fluid	Human	2010	China
GCA_009755535.1_ASM975553v1_genomic	87	GCA_009755535.1	cervix	Human	2016	China
GCF_900017105.1_12673_8_34_genomic	87	GCF_900017105.1	CSF	Human	NA	Netherlands
GCA_008014845.1_ASM801484v1_genomic	87	GCA_008014845.1	deli	Food	2018	China
GCA_008014985.1_ASM801498v1_genomic	87	GCA_008014985.1	deli	Food	2018	China
GCA_009788985.1_ASM978898v1_genomic	87	GCA_009788985.1	feces	Human	2018	China
GCA_023839565.1_ASM2383956v1_genomic	87	GCA_023839565.1	frozen food	Food	2015	China
GCA_023838725.1_ASM2383872v1_genomic	87	GCA_023838725.1	frozen food	Food	2015	China
GCA_016802645.1_ASM1680264v1_genomic	87	GCA_016802645.1	Frozen raw chicken	Food	2015	China
GCA_023839765.1_ASM2383976v1_genomic	87	GCA_023839765.1	ground pork	Food	2015	China
GCA_023839745.1_ASM2383974v1_genomic	87	GCA_023839745.1	ground pork	Food	2015	China
GCA_023839605.1_ASM2383960v1_genomic	87	GCA_023839605.1	ground pork	Food	2015	China
GCA_023839585.1_ASM2383958v1_genomic	87	GCA_023839585.1	ground pork	Food	2015	China
GCA_023839645.1_ASM2383964v1_genomic	87	GCA_023839645.1	ground pork	Food	2015	China
GCA_008642195.1_ASM864219v1_genomic	87	GCA_008642195.1	human	Human	2015	China
GCA_008642205.1_ASM864220v1_genomic	87	GCA_008642205.1	human	Human	2015	China
GCA_003681255.1_PDT000362348.1_genomic	87	GCA_003681255.1	human blood, 91yr female, septicemia (Homo sapiens)	Human	2002	USA
GCA_008753855.1_ASM875385v1_genomic	87	GCA_008753855.1	Human, Homo sapiens	Human	2015	China
GCA_008754735.1_ASM875473v1_genomic	87	GCA_008754735.1	Human, Homo sapiens	Human	2011	China
GCA_008753925.1_ASM875392v1_genomic	87	GCA_008753925.1	Human, Homo sapiens	Human	2015	China
GCA_008753955.1_ASM875395v1_genomic	87	GCA_008753955.1	Human, Homo sapiens	Human	2015	China
GCA_008753915.1_ASM875391v1_genomic	87	GCA_008753915.1	Human, Homo sapiens	Human	2015	China
GCA_002443395.1_CFSAN049313_genomic	87	GCA_002443395.1	Human, Homo sapiens	Human	2014	Italy
GCA_008754835.1_ASM875483v1_genomic	87	GCA_008754835.1	Human, Homo sapiens	Human	2010	China
GCA_008754785.1_ASM875478v1_genomic	87	GCA_008754785.1	Human, Homo sapiens	Human	2010	China
GCA_008754815.1_ASM875481v1_genomic	87	GCA_008754815.1	Human, Homo sapiens	Human	2011	China
GCA_023838815.1_ASM2383881v1_genomic	87	GCA_023838815.1	lamb trim	Food	2015	China
GCA_008754385.1_ASM875438v1_genomic	87	GCA_008754385.1	meat	Food	2014	China
GCA_008754095.1_ASM875409v1_genomic	87	GCA_008754095.1	meat	Food	2015	China
GCA_008754275.1_ASM875427v1_genomic	87	GCA_008754275.1	meat	Food	2015	China
GCA_008754195.1_ASM875419v1_genomic	87	GCA_008754195.1	meat	Food	2015	China
GCA_008754135.1_ASM875413v1_genomic	87	GCA_008754135.1	meat	Food	2015	China
GCA_008754165.1_ASM875416v1_genomic	87	GCA_008754165.1	meat	Food	2015	China
GCA_008754475.1_ASM875447v1_genomic	87	GCA_008754475.1	meat	Food	2014	China
GCA_008754625.1_ASM875462v1_genomic	87	GCA_008754625.1	meat	Food	2010	China
GCA_008755035.1_ASM875503v1_genomic	87	GCA_008755035.1	meat	Food	2003	China
GCA_008755055.1_ASM875505v1_genomic	87	GCA_008755055.1	meat	Food	2002	China
GCA_008754375.1_ASM875437v1_genomic	87	GCA_008754375.1	meat	Food	2014	China
GCA_008754155.1_ASM875415v1_genomic	87	GCA_008754155.1	meat	Food	2015	China
GCA_008754995.1_ASM875499v1_genomic	87	GCA_008754995.1	meat	Food	2004	China
GCA_008754535.1_ASM875453v1_genomic	87	GCA_008754535.1	meat	Food	2014	China
GCA_008755155.1_ASM875515v1_genomic	87	GCA_008755155.1	meat	Food	2001	China
GCA_008754675.1_ASM875467v1_genomic	87	GCA_008754675.1	meat	Food	2009	China
GCA_008755005.1_ASM875500v1_genomic	87	GCA_008755005.1	meat	Food	2003	China
GCA_008754615.1_ASM875461v1_genomic	87	GCA_008754615.1	meat	Food	2011	China
GCA_023574065.1_ASM2357406v1_genomic	87	GCA_023574065.1	mutton	Food	2017	China
GCA_023838805.1_ASM2383880v1_genomic	87	GCA_023838805.1	pig viscera	Food	2015	China
GCA_023839725.1_ASM2383972v1_genomic	87	GCA_023839725.1	pork trim	Food	2015	China
GCA_023839685.1_ASM2383968v1_genomic	87	GCA_023839685.1	pork trim	Food	2015	China
GCA_023839665.1_ASM2383966v1_genomic	87	GCA_023839665.1	pork trim	Food	2015	China
GCA_023839705.1_ASM2383970v1_genomic	87	GCA_023839705.1	pork trim	Food	2015	China
GCA_008754925.1_ASM875492v1_genomic	87	GCA_008754925.1	poultry	Food	2006	China
GCA_008755175.1_ASM875517v1_genomic	87	GCA_008755175.1	poultry	Food	2001	China
GCA_008754295.1_ASM875429v1_genomic	87	GCA_008754295.1	poultry	Food	2015	China
GCA_008754585.1_ASM875458v1_genomic	87	GCA_008754585.1	poultry	Food	2014	China
GCA_008754515.1_ASM875451v1_genomic	87	GCA_008754515.1	poultry	Food	2014	China
GCA_008754435.1_ASM875443v1_genomic	87	GCA_008754435.1	poultry	Food	2015	China
GCA_008754825.1_ASM875482v1_genomic	87	GCA_008754825.1	poultry	Food	2009	China
GCA_008755125.1_ASM875512v1_genomic	87	GCA_008755125.1	poultry	Food	2001	China
GCA_029832075.1_ASM2983207v1_genomic	87	GCA_029832075.1	prepared checken wing from retail market	Food	2014	China
GCA_029831465.1_ASM2983146v1_genomic	87	GCA_029831465.1	Raw meat from retail market	Food	2015	China
GCA_013432255.1_ASM1343225v1_genomic	87	GCA_013432255.1	ready-to-eat meat	Food	2017	Poland
GCF_000729225.1_ASM72922v1_genomic	87	GCF_000729225.1	Retail Deli	Food	2011	USA
GCF_000728215.1_ASM72821v1_genomic	87	GCF_000728215.1	Retail Deli	Food	2010	USA
GCF_000727545.1_ASM72754v1_genomic	87	GCF_000727545.1	Retail Deli	Food	2010	USA
GCF_000728525.1_ASM72852v1_genomic	87	GCF_000728525.1	Retail Deli	Food	2010	USA
GCF_000728615.1_ASM72861v1_genomic	87	GCF_000728615.1	Retail Deli	Food	2010	USA
GCF_000728345.1_ASM72834v1_genomic	87	GCF_000728345.1	Retail Deli	Food	2010	USA
GCF_000728425.1_ASM72842v1_genomic	87	GCF_000728425.1	Retail Deli	Food	2010	USA
GCF_000726985.1_ASM72698v1_genomic	87	GCF_000726985.1	Retail Deli	Food	2010	USA
GCF_000729405.1_ASM72940v1_genomic	87	GCF_000729405.1	Retail Deli	Food	2011	USA
GCF_000726155.1_ASM72615v1_genomic	87	GCF_000726155.1	Retail Deli	Food	2010	USA
GCF_000727845.1_ASM72784v1_genomic	87	GCF_000727845.1	Retail Deli	Food	2010	USA
GCF_000727015.1_ASM72701v1_genomic	87	GCF_000727015.1	Retail Deli	Food	2010	USA
GCA_003607775.1_ASM360777v1_genomic	87	GCA_003607775.1	rte deli meats - low sodium turkey	Food	2012	USA
GCA_009755365.1_ASM975536v1_genomic	87	GCA_009755365.1	umbilical cord blood	Human	2018	China
GCA_009755405.1_ASM975540v1_genomic	87	GCA_009755405.1	umbilical cord blood	Human	2016	China
GCA_008642125.1_ASM864212v1_genomic	87	GCA_008642125.1	vagina	Human	2015	China
GCA_008642175.1_ASM864217v1_genomic	87	GCA_008642175.1	vagina	Human	2015	China
NMDC60016508	87	NMDC60016508	Aquatic products	Food	2010	China
NMDC60016543	87	NMDC60016543	Aquatic products	Food	2014	China
NMDC60016556	87	NMDC60016556	Raw meat	Food	2015	China
NMDC60016574	87	NMDC60016574	Raw poultry	Food	2005	China
NMDC60016611	87	NMDC60016611	Raw poultry	Food	2009	China
NMDC60016623	87	NMDC60016623	RTE food	Food	2010	China
NMDC60016625	87	NMDC60016625	Raw poultry	Food	2017	China
NMDC60016626	87	NMDC60016626	Raw poultry	Food	2017	China
NMDC60016644	87	NMDC60016644	Raw poultry	Food	2017	China
NMDC60016646	87	NMDC60016646	Raw meat	Food	2017	China
NMDC60016647	87	NMDC60016647	Raw meat	Food	2017	China
NMDC60016652	87	NMDC60016652	Raw meat	Food	2018	China
NMDC60016653	87	NMDC60016653	Aquatic products	Food	2018	China
NMDC60016654	87	NMDC60016654	Raw poultry	Food	2018	China
NMDC60016655	87	NMDC60016655	RTE food	Food	2018	China
NMDC60016656	87	NMDC60016656	RTE food	Food	2018	China
NMDC60016657	87	NMDC60016657	Raw meat	Food	2018	China
NMDC60016667	87	NMDC60016667	Raw meat	Food	2018	China
NMDC60016668	87	NMDC60016668	Raw meat	Food	2018	China
NMDC60016731	87	NMDC60016731	RTE food	Food	2009	China
NMDC60016739	87	NMDC60016739	RTE food	Food	2010	China
NMDC60016767	87	NMDC60016767	Raw poultry	Food	2001	China
NMDC60016769	87	NMDC60016769	Raw meat	Food	2003	China
GCF_001760305.1_BCW_3857_genomic.fna	91	GCF_001760305.1	3 year old female, brain sample	Human	2004	USA
GCA_016612045.1_ASM1661204v1_genomic.fna	91	GCA_016612045.1	Arion vulgaris	Human	2012	Norway
GCA_016612085.1_ASM1661208v1_genomic.fna	91	GCA_016612085.1	Arion vulgaris	Human	2012	Norway
GCA_016612165.1_ASM1661216v1_genomic.fna	91	GCA_016612165.1	Arion vulgaris	Human	2012	Norway
GCA_000801525.1_L_monocytogenes_SHL009_v1.0_genomic.fna	91	GCA_000801525.1	blood	Human	2012	China
GCA_002445485.1_ASM244548v1_genomic.fna	91	GCA_002445485.1	bovine Stool	Food	2010	Italy
GCA_017696635.1_ASM1769663v1_genomic.fna	91	GCA_017696635.1	Drain water house	Food	2015	Ireland
GCA_017696825.1_ASM1769682v1_genomic.fna	91	GCA_017696825.1	Drain, entrance	Food	2015	Ireland
GCA_021198435.1_ASM2119843v1_genomic.fna	91	GCA_021198435.1	feces	Human	2019	Norway
GCA_021198795.1_ASM2119879v1_genomic.fna	91	GCA_021198795.1	feces	Human	2020	Norway
GCA_021199115.1_ASM2119911v1_genomic.fna	91	GCA_021199115.1	feces	Human	2020	Norway
GCF_001711255.1_ASM171125v1_genomic.fna	91	GCF_001711255.1	food	Food	2009	Canada
GCF_001711285.1_ASM171128v1_genomic.fna	91	GCF_001711285.1	food	Food	2009	Canada
GCA_026094995.1_ASM2609499v1_genomic.fna	91	GCA_026094995.1	milk	Food	2020	Slovakia
GCA_021198555.1_ASM2119855v1_genomic.fna	91	GCA_021198555.1	Milk filter	Food	2020	Norway
GCA_021198595.1_ASM2119859v1_genomic.fna	91	GCA_021198595.1	Milk filter	Food	2020	Norway
GCA_021198855.1_ASM2119885v1_genomic.fna	91	GCA_021198855.1	Milk filter	Food	2020	Norway
GCA_021198935.1_ASM2119893v1_genomic.fna	91	GCA_021198935.1	Milk filter	Food	2020	Norway
GCA_002527455.1_ASM252745v1_genomic.fna	91	GCA_002527455.1	poultry meat	Food	2014	Italy
GCA_029831435.1_ASM2983143v1_genomic.fna	91	GCA_029831435.1	Raw chicken from retail market	Food	2015	China
GCA_003588155.1_ASM358815v1_genomic.fna	91	GCA_003588155.1	raw sausage	Food	2013	Switzerland
GCA_003097415.1_ASM309741v1_genomic.fna	91	GCA_003097415.1	Salad	Food	2016	Switzerland
GCA_022684475.1_ASM2268447v1_genomic.fna	91	GCA_022684475.1	salmon	Food	2021	Chile
GCA_021198805.1_ASM2119880v1_genomic.fna	91	GCA_021198805.1	teat swab	Human	2020	Norway
GCA_026976255.1_ASM2697625v1_genomic.fna	91	GCA_026976255.1	tissue	Human	2018	South Korea
GCA_016775725.1_ASM1677572v1_genomic.fna	91	GCA_016775725.1	tissue	Human	2018	South Korea
GCA_003966025.1_ASM396602v1_genomic	121	GCA_003966025.1	Abbatoir	Food	2004	Spain
GCA_003966045.1_ASM396604v1_genomic	121	GCA_003966045.1	Abbatoir	Food	2004	Spain
GCA_002103395.1_ASM210339v1_genomic	121	GCA_002103395.1	Bacon from Turkey	Food	2013	Austria
GCA_022683605.1_ASM2268360v1_genomic	121	GCA_022683605.1	beef	Food	2019	Spain
GCA_022684395.1_ASM2268439v1_genomic	121	GCA_022684395.1	beef	Food	2020	Australia
GCA_002103325.1_ASM210332v1_genomic	121	GCA_002103325.1	beef sausage sample from Turkey	Food	2013	Austria
GCA_003588225.1_ASM358822v1_genomic	121	GCA_003588225.1	blood	Human	2013	Switzerland
GCA_002445095.1_CFSAN049235_genomic	121	GCA_002445095.1	blood	Human	2013	Italy
GCA_003588885.1_ASM358888v1_genomic	121	GCA_003588885.1	blood	Human	2012	Switzerland
GCA_003609405.1_ASM360940v1_genomic	121	GCA_003609405.1	boneless ham	Food	2003	USA
GCA_002527875.1_ASM252787v1_genomic	121	GCA_002527875.1	chicken	Food	2013	Italy
GCA_002527615.1_ASM252761v1_genomic	121	GCA_002527615.1	chicken meat	Food	2014	Italy
GCA_002528175.1_ASM252817v1_genomic	121	GCA_002528175.1	chicken salad	Food	2013	Italy
GCA_019740575.1_ASM1974057v1_genomic	121	GCA_019740575.1	Cold smoked salmon brine injected	Food	2003	Italy
GCA_019740455.1_ASM1974045v1_genomic	121	GCA_019740455.1	Cold smoked salmon dry salted	Food	2003	Italy
GCA_019740525.1_ASM1974052v1_genomic	121	GCA_019740525.1	Cold smoked salmon dry salted	Food	2003	Italy
GCA_019740515.1_ASM1974051v1_genomic	121	GCA_019740515.1	Cold smoked salmon dry salted	Food	2003	Italy
GCA_019740465.1_ASM1974046v1_genomic	121	GCA_019740465.1	Cold smoked salmon dry salted	Food	2003	Italy
GCA_002526215.1_ASM252621v1_genomic	121	GCA_002526215.1	deli meat product	Food	2011	Italy
GCA_002446715.1_ASM244671v1_genomic	121	GCA_002446715.1	deli meat product	Food	2011	Italy
GCA_001487775.1_2012_292995_14_genomic	121	GCA_001487775.1	ham industry	Food	NA	Italy
GCA_002879375.1_ASM287937v1_genomic	121	GCA_002879375.1	human	Human	NA	USA
GCA_003606835.1_ASM360683v1_genomic	121	GCA_003606835.1	Human	Human	NA	USA
GCA_002879295.1_ASM287929v1_genomic	121	GCA_002879295.1	human	Human	NA	USA
GCA_901284475.1_PRJEB32287-8_genomic	121	GCA_901284475.1	human milk	Human	NA	France
GCA_901284425.1_PRJEB32287-2_genomic	121	GCA_901284425.1	human milk	Human	NA	France
GCA_901284435.1_PRJEB32287-3_genomic	121	GCA_901284435.1	human milk	Human	NA	France
GCA_901284405.1_PRJEB32287_genomic	121	GCA_901284405.1	Human milk	Human	NA	France
GCA_901284395.1_PRJEB32287-4_genomic	121	GCA_901284395.1	human milk	Human	NA	France
GCA_901284445.1_PRJEB32287-5_genomic	121	GCA_901284445.1	human milk	Human	NA	France
GCA_901284485.1_PRJEB32287-7_genomic	121	GCA_901284485.1	human milk	Human	NA	France
GCA_901284455.1_PRJEB32287-6_genomic	121	GCA_901284455.1	human milk	Human	NA	France
GCA_002103315.1_ASM210331v1_genomic	121	GCA_002103315.1	Human, Homo sapiens	Human	2013	Switzerland
GCA_002103255.1_ASM210325v1_genomic	121	GCA_002103255.1	Human, Homo sapiens	Human	2012	Switzerland
GCA_002103235.1_ASM210323v1_genomic	121	GCA_002103235.1	Human, Homo sapiens	Human	2002	Austria
GCA_011548535.1_ASM1154853v1_genomic	121	GCA_011548535.1	laboratoty mutant	Human	NA	Spain
GCA_003703535.1_ASM370353v1_genomic	121	GCA_003703535.1	meat	Food	2013	Switzerland
GCA_002524755.1_ASM252475v1_genomic	121	GCA_002524755.1	meat	Food	2003	Italy
GCA_003586635.1_ASM358663v1_genomic	121	GCA_003586635.1	meat	Food	2014	Switzerland
GCA_003703565.1_ASM370356v1_genomic	121	GCA_003703565.1	meat	Food	2013	Switzerland
GCA_002524745.1_ASM252474v1_genomic	121	GCA_002524745.1	meat	Food	2003	Italy
GCA_003191425.1_ASM319142v1_genomic	121	GCA_003191425.1	meat	Food	2010	Canada
GCA_019400445.1_ASM1940044v1_genomic	121	GCA_019400445.1	meat	Food	2016	Australia
GCA_002445855.1_ASM244585v1_genomic	121	GCA_002445855.1	meat product	Food	2011	Italy
GCA_002446195.1_ASM244619v1_genomic	121	GCA_002446195.1	meat product	Food	2011	Italy
GCA_003265055.1_ASM326505v1_genomic	121	GCA_003265055.1	Meat, meat product	Food	2013	Switzerland
GCA_009807665.1_ASM980766v1_genomic	121	GCA_009807665.1	Pork meat	Food	2016	Russia
GCA_017314635.1_ASM1731463v1_genomic	121	GCA_017314635.1	pork salami	Food	2018	Italy
GCA_017314805.1_ASM1731480v1_genomic	121	GCA_017314805.1	pork salami	Food	2018	Italy
GCA_017314825.1_ASM1731482v1_genomic	121	GCA_017314825.1	pork salami	Food	2018	Italy
GCA_017314775.1_ASM1731477v1_genomic	121	GCA_017314775.1	pork salami	Food	2018	Italy
GCA_017314735.1_ASM1731473v1_genomic	121	GCA_017314735.1	pork salami	Food	2018	Italy
GCA_017314625.1_ASM1731462v1_genomic	121	GCA_017314625.1	pork salami	Food	2018	Italy
GCA_017314765.1_ASM1731476v1_genomic	121	GCA_017314765.1	pork salami	Food	2018	Italy
GCA_017314835.1_ASM1731483v1_genomic	121	GCA_017314835.1	pork salami	Food	2018	Italy
GCA_017314605.1_ASM1731460v1_genomic	121	GCA_017314605.1	pork salami	Food	2018	Italy
GCA_017314665.1_ASM1731466v1_genomic	121	GCA_017314665.1	pork salami	Food	2018	Italy
GCA_017314525.1_ASM1731452v1_genomic	121	GCA_017314525.1	pork sausage	Food	2018	Italy
GCA_017314505.1_ASM1731450v1_genomic	121	GCA_017314505.1	pork sausage	Food	2018	Italy
GCA_017314565.1_ASM1731456v1_genomic	121	GCA_017314565.1	pork sausage	Food	2018	Italy
GCA_017314545.1_ASM1731454v1_genomic	121	GCA_017314545.1	pork sausage	Food	2018	Italy
GCA_017314535.1_ASM1731453v1_genomic	121	GCA_017314535.1	pork sausage	Food	2018	Italy
GCA_002103475.1_ASM210347v1_genomic	121	GCA_002103475.1	Poultry sample from Republic of Moldavia	Food	2013	Romania
GCA_029832095.1_ASM2983209v1_genomic	121	GCA_029832095.1	Prepared meat products from retail market	Food	2014	China
GCA_029831815.1_ASM2983181v1_genomic	121	GCA_029831815.1	Prepared meat products from retail market	Food	2014	China
GCA_003608895.1_ASM360889v1_genomic	121	GCA_003608895.1	quesadilla with chicken	Food	2001	USA
GCA_002775895.1_ASM277589v1_genomic	121	GCA_002775895.1	rabbit meat cut	Food	2006	Italy
GCA_002775905.1_ASM277590v1_genomic	121	GCA_002775905.1	rabbit meat cut	Food	2006	Italy
GCA_002775695.1_ASM277569v1_genomic	121	GCA_002775695.1	rabbit meat cut	Food	2006	Italy
GCA_029831005.1_ASM2983100v1_genomic	121	GCA_029831005.1	Raw chicken from retail market	Food	2018	China
GCA_002527995.1_ASM252799v1_genomic	121	GCA_002527995.1	salami	Food	2013	Italy
GCA_003608845.1_ASM360884v1_genomic	121	GCA_003608845.1	salami	Food	2003	USA
GCA_022682825.1_ASM2268282v1_genomic	121	GCA_022682825.1	salmon	Food	2018	Norway
GCA_022682775.1_ASM2268277v1_genomic	121	GCA_022682775.1	salmon	Food	2018	Norway
GCA_022684665.1_ASM2268466v1_genomic	121	GCA_022684665.1	salmon	Food	2019	Norway
GCA_022682535.1_ASM2268253v1_genomic	121	GCA_022682535.1	salmon	Food	2018	Norway
GCA_022682565.1_ASM2268256v1_genomic	121	GCA_022682565.1	salmon	Food	2018	Chile
GCA_017700145.1_ASM1770014v1_genomic	121	GCA_017700145.1	salmon	Food	2015	Ireland
GCA_017696795.1_ASM1769679v1_genomic	121	GCA_017696795.1	salmon	Food	2015	Ireland
GCA_022682745.1_ASM2268274v1_genomic	121	GCA_022682745.1	salmon	Food	2018	Norway
GCA_017700375.1_ASM1770037v1_genomic	121	GCA_017700375.1	salmon	Food	2014	Ireland
GCA_003677225.1_PDT000353159.1_genomic	121	GCA_003677225.1	salmon smoked sliced	Food	2005	Norway
GCA_020179355.1_ASM2017935v1_genomic	121	GCA_020179355.1	salted pork	Food	2016	Russia
GCA_002103435.1_ASM210343v1_genomic	121	GCA_002103435.1	Sausage from Russia	Food	2013	Austria
GCA_002103345.1_ASM210334v1_genomic	121	GCA_002103345.1	Sausage from Russia	Food	2012	Austria
GCA_002446595.1_ASM244659v1_genomic	121	GCA_002446595.1	smoked salmon	Food	2011	Italy
GCA_002446585.1_ASM244658v1_genomic	121	GCA_002446585.1	smoked salmon	Food	2011	Italy
GCA_002527215.1_ASM252721v1_genomic	121	GCA_002527215.1	smoked salmon	Food	2014	Italy
GCA_003679475.1_PDT000350337.1_genomic	121	GCA_003679475.1	smoked salmon	Food	2003	United Kingdom
GCA_002526135.1_ASM252613v1_genomic	121	GCA_002526135.1	smoked salmon	Food	2011	Italy
GCA_017700555.1_ASM1770055v1_genomic	121	GCA_017700555.1	Smoked Salmon	Food	2013	Ireland
GCA_003668055.1_ASM366805v1_genomic	121	GCA_003668055.1	smoked sausage with italian style seasoning	Food	NA	USA
GCA_003002695.1_ASM300269v1_genomic	121	GCA_003002695.1	smoked turkey ham	Food	2010	Chile
GCA_002527315.1_ASM252731v1_genomic	121	GCA_002527315.1	Swab (dairy plant)	Food	2014	Italy
GCA_002525015.1_ASM252501v1_genomic	121	GCA_002525015.1	swine frankfurters	Food	2003	Italy
GCA_002525175.1_ASM252517v1_genomic	121	GCA_002525175.1	swine meat	Food	2003	Italy
GCA_002525365.1_ASM252536v1_genomic	121	GCA_002525365.1	swine salami	Food	2003	Italy
GCA_002523745.1_ASM252374v1_genomic	121	GCA_002523745.1	swine salami paste	Food	2006	Italy
GCA_902506745.1_Q1049_genomic	121	GCA_902506745.1	vagina	Human	NA	France
GCA_017115385.1_ASM1711538v1_genomic	121	GCA_017115385.1	vagina	Human	2019	Senegal
NMDC60016492	121	NMDC60016492	Raw poultry	Food	2008	China
NMDC60016503	121	NMDC60016503	Raw poultry	Food	2009	China
NMDC60016557	121	NMDC60016557	Raw meat	Food	2001	China
NMDC60016568	121	NMDC60016568	Raw poultry	Food	2005	China
NMDC60016571	121	NMDC60016571	Raw poultry	Food	2005	China
NMDC60016580	121	NMDC60016580	Raw meat	Food	2007	China
NMDC60016583	121	NMDC60016583	Raw meat	Food	2007	China
NMDC60016586	121	NMDC60016586	Raw meat	Food	2007	China
NMDC60016587	121	NMDC60016587	Raw meat	Food	2007	China
NMDC60016588	121	NMDC60016588	Raw meat	Food	2007	China
NMDC60016589	121	NMDC60016589	Raw meat	Food	2007	China
NMDC60016590	121	NMDC60016590	Raw meat	Food	2007	China
NMDC60016593	121	NMDC60016593	Raw poultry	Food	2007	China
NMDC60016596	121	NMDC60016596	Raw meat	Food	2008	China
NMDC60016597	121	NMDC60016597	Raw poultry	Food	2008	China
NMDC60016628	121	NMDC60016628	Aquatic products	Food	2017	China
NMDC60016643	121	NMDC60016643	Raw meat	Food	2017	China
NMDC60016659	121	NMDC60016659	Raw meat	Food	2018	China
NMDC60016660	121	NMDC60016660	Raw meat	Food	2018	China
NMDC60016662	121	NMDC60016662	Raw poultry	Food	2018	China
NMDC60016669	121	NMDC60016669	Raw meat	Food	2018	China
NMDC60016734	121	NMDC60016734	RTE food	Food	2009	China
NMDC60016745	121	NMDC60016745	Raw meat	Food	2010	China
NMDC60016753	121	NMDC60016753	Raw meat	Food	2012	China
NMDC60016760	121	NMDC60016760	Raw poultry	Food	2002	China
NMDC60016761	121	NMDC60016761	Raw poultry	Food	2002	China
NMDC60016801	121	NMDC60016801	RTE food	Food	2001	China
NMDC60016802	121	NMDC60016802	Raw meat	Food	2001	China
GCA_002144215.1_ASM214421v1_genomic	155	GCA_002144215.1	Human, Homo sapiens	Human	NA	Canada
GCA_003608835.1_ASM360883v1_genomic	155	GCA_003608835.1	bbq pork	Food	2003	USA
GCA_023574005.1_ASM2357400v1_genomic	155	GCA_023574005.1	beef	Food	2017	China
GCA_022684115.1_ASM2268411v1_genomic	155	GCA_022684115.1	beef	Food	2021	Australia
GCA_022684315.1_ASM2268431v1_genomic	155	GCA_022684315.1	beef	Food	2021	Australia
GCA_022684065.1_ASM2268406v1_genomic	155	GCA_022684065.1	beef	Food	2021	Australia
GCA_022684155.1_ASM2268415v1_genomic	155	GCA_022684155.1	beef	Food	2021	Australia
GCA_022684135.1_ASM2268413v1_genomic	155	GCA_022684135.1	beef	Food	2021	Australia
GCA_003191365.1_ASM319136v1_genomic	155	GCA_003191365.1	beef	Food	2010	Canada
GCA_002445055.1_CFSAN049241_genomic	155	GCA_002445055.1	blood	Human	2014	Italy
GCA_002444295.1_CFSAN049244_genomic	155	GCA_002444295.1	blood	Human	2014	Italy
GCA_002443865.1_CFSAN049276_genomic	155	GCA_002443865.1	blood	Human	2014	Italy
GCA_002444795.1_CFSAN049269_genomic	155	GCA_002444795.1	blood	Human	2013	Italy
GCA_002443655.1_CFSAN049294_genomic	155	GCA_002443655.1	blood	Human	2014	Italy
GCA_003588045.1_ASM358804v1_genomic	155	GCA_003588045.1	blood	Human	2013	Switzerland
GCA_003588365.1_ASM358836v1_genomic	155	GCA_003588365.1	blood	Human	2012	Switzerland
GCA_003606755.1_ASM360675v1_genomic	155	GCA_003606755.1	blood	Human	2013	USA
GCA_003643105.1_PDT000338385.1_genomic	155	GCA_003643105.1	blood	Human	2018	USA
GCA_003606515.1_ASM360651v1_genomic	155	GCA_003606515.1	blood	Human	2013	USA
GCA_003606455.1_ASM360645v1_genomic	155	GCA_003606455.1	blood	Human	2012	USA
GCA_003606815.1_ASM360681v1_genomic	155	GCA_003606815.1	blood	Human	2013	USA
GCA_003607055.1_ASM360705v1_genomic	155	GCA_003607055.1	Blood	Human	2013	USA
GCF_900034795.1_12754_4_93_genomic	155	GCF_900034795.1	Blood	Human	NA	Netherlands
GCA_002443795.1_CFSAN049281_genomic	155	GCA_002443795.1	Blood/CSF	Human	2014	Italy
GCA_002444485.1_CFSAN049317_genomic	155	GCA_002444485.1	Blood/CSF	Human	2014	Italy
GCA_002487865.1_ASM248786v1_genomic	155	GCA_002487865.1	Casing	Human	2016	USA
GCA_002487875.1_ASM248787v1_genomic	155	GCA_002487875.1	Casing	Human	2016	USA
GCA_011882105.1_ASM1188210v1_genomic	155	GCA_011882105.1	Cerebrospinal fluid (meningitis)	Human	2016	Russia
GCA_022683145.1_ASM2268314v1_genomic	155	GCA_022683145.1	chicken	Food	2019	Brazil
GCA_016126225.1_ASM1612622v1_genomic	155	GCA_016126225.1	clincial	Human	1957	Canada
GCA_016126525.1_ASM1612652v1_genomic	155	GCA_016126525.1	clinical	Human	2014	Austria
GCA_016126555.1_ASM1612655v1_genomic	155	GCA_016126555.1	clinical	Human	2015	Austria
GCA_016126515.1_ASM1612651v1_genomic	155	GCA_016126515.1	clinical	Human	2014	Austria
GCA_016126355.1_ASM1612635v1_genomic	155	GCA_016126355.1	clinical	Human	2017	Austria
GCA_016126435.1_ASM1612643v1_genomic	155	GCA_016126435.1	clinical	Human	2017	Austria
GCA_016126465.1_ASM1612646v1_genomic	155	GCA_016126465.1	clinical	Human	2017	Austria
GCA_016126585.1_ASM1612658v1_genomic	155	GCA_016126585.1	clinical	Human	2013	Austria
GCA_016126575.1_ASM1612657v1_genomic	155	GCA_016126575.1	clinical	Human	2013	Austria
GCF_900045395.1_12754_4_92_genomic	155	GCF_900045395.1	CSF	Human	NA	Netherlands
GCA_029831175.1_ASM2983117v1_genomic	155	GCA_029831175.1	Drumstick from retail market	Food	2018	China
GCA_003683975.1_PDT000362388.1_genomic	155	GCA_003683975.1	human blood, 62yr male septicemia (Homo sapiens)	Human	1998	USA
GCA_002444555.1_CFSAN049301_genomic	155	GCA_002444555.1	Human, Homo sapiens	Human	2014	Italy
GCA_002443525.1_CFSAN049302_genomic	155	GCA_002443525.1	Human, Homo sapiens	Human	2014	Italy
GCA_009664735.1_ASM966473v1_genomic	155	GCA_009664735.1	Human, Homo sapiens	Human	2013	Australia
GCA_003587825.1_ASM358782v1_genomic	155	GCA_003587825.1	meat	Food	2013	Switzerland
GCA_019400505.1_ASM1940050v1_genomic	155	GCA_019400505.1	meat	Food	2015	Australia
GCA_019400455.1_ASM1940045v1_genomic	155	GCA_019400455.1	meat	Food	2015	Australia
GCA_030219525.1_ASM3021952v1_genomic	155	GCA_030219525.1	pig slaughter line carcass	Food	2021	South Korea
GCA_030210555.1_ASM3021055v1_genomic	155	GCA_030210555.1	pig slaughter line carcass	Food	2021	South Korea
GCA_003587605.1_ASM358760v1_genomic	155	GCA_003587605.1	poultry	Food	2013	Switzerland
GCA_029831575.1_ASM2983157v1_genomic	155	GCA_029831575.1	Raw chicken from retail market	Food	2015	China
GCA_029831615.1_ASM2983161v1_genomic	155	GCA_029831615.1	Raw meat from retail market	Food	2015	China
GCA_002527135.1_ASM252713v1_genomic	155	GCA_002527135.1	salami	Food	2014	Italy
GCA_003608735.1_ASM360873v1_genomic	155	GCA_003608735.1	smoked turkey breast	Food	NA	USA
GCF_001711295.1_ASM171129v1_genomic	155	GCF_001711295.1	sporadic listeriosis case	Human	2006	Switzerland
GCA_003642685.1_PDT000337512.1_genomic	155	GCA_003642685.1	stool	Human	2018	USA
GCA_003676905.1_PDT000247105.2_genomic	155	GCA_003676905.1	turkey breast sandwich	Food	2001	USA
NMDC60016493	155	NMDC60016493	Raw meat	Food	2008	China
NMDC60016585	155	NMDC60016585	Raw meat	Food	2007	China
NMDC60016595	155	NMDC60016595	Raw poultry	Food	2008	China
NMDC60016746	155	NMDC60016746	Raw poultry	Food	2011	China
NMDC60016554	155	NMDC60016554	Raw poultry	Food	2010	China
NMDC60016627	155	NMDC60016627	Aquatic products	Food	2015	China
NMDC60016526	155	NMDC60016526	Raw poultry	Food	2017	China
