# Supplementary material for: Genomic Landscape and Antimicrobial Resistance of Listeria monocytogenes in Retail Chicken in Qingdao, China
Source: Foods. 2025 Sep 19;14(18):3260. doi: 10.3390/foods14183260 (PMC12469558; doi:10.3390/foods14183260)
Supplement: Supplementary file 1 [file foods-14-03260-s001.zip › supplementary materials/Supplementary Table S1.xlsx]

## Sheet: Sheet1
Supplementary Table S1： Summary of the isolation, AMR and genomic characteristics of Listeria monocytogenes collected from retailed chicken meat in Qingdao, China, in 2022.
Isolates	Source	Sampling place	Sampling city	Sampling country	Sampling date	Accession	contigs	Largest contig	GC (%)	N50	Genome fraction (%)	sublineage (SL)	cgmlst type (CT)	Serogroups	phylogenetic_lineage	clonal_complex	ST (MLST)	SSI-1					SSI2		LGI-2	LGI-3	LIPI				Internalin family												Invasion		Survival and regulation				AMR genes
							# contigs (>= 0 bp)	Largest contig	GC (%)	N50	Genome fraction (%)							SSI1_lmo0444	SSI1_lmo0445	SSI1_lmo0446	SSI1_lmo0447	SSI1_lmo0448	SSI2_lin0464	SSI2_lin0465	LGI-2_LMOSA2310	LGI-3_LmUB3PA_1699	LIPI-1	LIPI-2	LIPI-3	LIPI-4	inlA	inlB	inlC	inlE	inlF	inlG	inlH	inlJ	inlK	inlC2	inlD	inlL	aut	vip	oppA	agrC	mdrM	comK	fosX
LMO1	retailed chicken meat	Supermarket	Qingdao	China	2022	CRX1533015	25	783899	37.89	476973	93.599	SL155	CT5509	IIa	II	CC155	155	1	1	1	1	1	0	0	1	0	1	0	0	0	1	1	1	1	1	1	1	1	1	1	1	1	1	1	1	1	1	0	1
LMO2	retailed chicken meat	Supermarket	Qingdao	China	2022	CRX1533016	18	783899	37.89	476975	93.525	SL155	CT5509	IIa	II	CC155	155	1	1	1	1	1	0	0	1	0	1	0	0	0	1	1	1	1	1	1	1	1	1	1	1	1	1	1	1	1	1	0	1
LMO3	retailed chicken meat	Supermarket	Qingdao	China	2022	CRX1533017	15	1207159	37.92	356476	60.927	SL87	CT58	IIb	I	CC87	87	0	0	0	0	0	0	0	1	0	1	0	0	1	1	1	1	1	1	0	1	1	1	1	1	0	1	1	1	1	1	0	1
LMO4	retailed chicken meat	Supermarket	Qingdao	China	2022	CRX1533018	16	1050542	37.92	302218	61.527	SL3	CT13263	IIb	I	CC3	3	1	1	1	1	1	0	0	1	1	1	0	1	0	1	1	1	1	1	0	1	1	1	1	1	0	1	1	1	1	1	1	1
LMO5	retailed chicken meat	Supermarket	Qingdao	China	2022	CRX1533019	17	783899	37.88	476972	93.516	SL155	CT5509	IIa	II	CC155	155	1	1	1	1	1	0	0	1	0	1	0	0	0	1	1	1	1	1	1	1	1	1	1	1	1	1	1	1	1	1	0	1
LMO6	retailed chicken meat	Supermarket	Qingdao	China	2022	CRX1533020	29	507471	37.82	394885	96.862	SL9	CT2502	IIc	II	CC9	9	1	1	1	1	1	0	0	1	1	1	0	0	0	1	1	1	1	1	1	1	1	1	1	0	1	1	1	1	1	1	0	1
LMO7	retailed chicken meat	Supermarket	Qingdao	China	2022	CRX1533021	22	604866	37.85	477703	96.94	SL9	CT2502	IIc	II	CC9	9	1	1	1	1	1	0	0	1	0	1	0	0	0	1	1	1	1	1	1	1	1	1	1	0	1	1	1	1	1	1	0	1
LMO8	retailed chicken meat	Supermarket	Qingdao	China	2022	CRX1533022	13	783899	37.87	729236	93.479	SL155	CT5509	IIa	II	CC155	155	1	1	1	1	1	0	0	1	0	1	0	0	0	1	1	1	1	1	1	1	1	1	1	1	1	1	1	1	1	1	0	1
LMO9	retailed chicken meat	Supermarket	Qingdao	China	2022	CRX1533023	23	604867	37.86	477698	96.947	SL9	CT2502	IIc	II	CC9	9	1	1	1	1	1	0	0	1	0	1	0	0	0	1	1	1	1	1	1	1	1	1	1	0	1	1	1	1	1	1	0	1
LMO10	retailed chicken meat	Supermarket	Qingdao	China	2022	CRX1533024	18	604866	37.85	512574	96.944	SL9	CT2502	IIc	II	CC9	9	1	1	1	1	1	0	0	1	0	1	0	0	0	1	1	1	1	1	1	1	1	1	1	0	1	1	1	1	1	1	0	1
LMO11	retailed chicken meat	Supermarket	Qingdao	China	2022	CRX1533025	30	753681	37.81	475596	94.421	SL121	CT8211	IIa	II	CC121	121	0	0	0	0	0	1	1	1	1	1	0	0	0	1	1	1	1	0	0	1	1	1	1	1	0	1	1	1	1	1	0	1
LMO12	retailed chicken meat	Supermarket	Qingdao	China	2022	CRX1533026	10	1458816	37.91	1458816	94.601	SL7	CT13264	IIa	II	CC7	7	1	1	1	1	1	0	0	1	0	1	0	0	0	1	1	1	1	1	1	1	1	1	1	1	1	1	0	1	1	1	0	1
LMO13	retailed chicken meat	Supermarket	Qingdao	China	2022	CRX1533027	32	752428	37.81	475597	94.413	SL121	CT8211	IIa	II	CC121	121	0	0	0	0	0	1	1	1	1	1	0	0	0	1	1	1	1	0	0	1	1	1	1	1	0	1	1	1	1	1	0	1
LMO15	retailed chicken meat	Supermarket	Qingdao	China	2022	CRX1533028	11	1221566	37.91	542610	93.917	SL91	CT8302	IIa	II	CC14	91	0	0	0	0	0	0	0	1	0	1	0	0	0	1	1	1	1	1	1	0	1	1	0	1	0	1	1	1	1	1	1	1
LMO16	retailed chicken meat	Supermarket	Qingdao	China	2022	CRX1533029	14	1217630	37.96	542041	93.937	SL121	CT13265	IIa	II	CC121	121	0	0	0	0	0	1	1	1	1	1	0	0	0	1	1	1	1	0	0	1	1	1	1	1	0	1	1	1	1	1	1	1
LMO17	retailed chicken meat	Supermarket	Qingdao	China	2022	CRX1533030	14	1217635	37.96	542043	93.94	SL121	CT13265	IIa	II	CC121	121	0	0	0	0	0	1	1	1	1	1	0	0	0	1	1	1	1	0	0	1	1	1	1	1	0	1	1	1	1	1	1	1
LMO18	retailed chicken meat	Supermarket	Qingdao	China	2022	CRX1533031	14	1217744	38.01	542041	93.937	SL121	CT13265	IIa	II	CC121	121	0	0	0	0	0	1	1	1	1	1	0	0	0	1	1	1	1	0	0	1	1	1	1	1	0	1	1	1	1	1	1	1
LMO20	retailed chicken meat	Supermarket	Qingdao	China	2022	CRX1533032	32	752428	37.81	475596	94.416	SL121	CT8211	IIa	II	CC121	121	0	0	0	0	0	1	1	1	1	1	0	0	0	1	1	1	1	0	0	1	1	1	1	1	0	1	1	1	1	1	0	1
LMO21	retailed chicken meat	Supermarket	Qingdao	China	2022	CRX1533033	14	1217743	38.01	542128	93.937	SL121	CT13265	IIa	II	CC121	121	0	0	0	0	0	1	1	1	1	1	0	0	0	1	1	1	1	0	0	1	1	1	1	1	0	1	1	1	1	1	1	1
LMO22	retailed chicken meat	Supermarket	Qingdao	China	2022	CRX1533034	14	1217738	38.01	542128	93.937	SL121	CT13265	IIa	II	CC121	121	0	0	0	0	0	1	1	1	1	1	0	0	0	1	1	1	1	0	0	1	1	1	1	1	0	1	1	1	1	1	1	1
LMO23	retailed chicken meat	Supermarket	Qingdao	China	2022	CRX1533035	23	1217745	38.03	542043	93.94	SL121	CT13265	IIa	II	CC121	121	0	0	0	0	0	1	1	1	1	1	0	0	0	1	1	1	1	0	0	1	1	1	1	1	0	1	1	1	1	1	1	1
LMO24	retailed chicken meat	Supermarket	Qingdao	China	2022	CRX1533036	12	783899	37.86	729577	93.476	SL155	CT5509	IIa	II	CC155	155	1	1	1	1	1	0	0	1	0	1	0	0	0	1	1	1	1	1	1	1	1	1	1	1	1	1	1	1	1	1	0	1
LMO25	retailed chicken meat	Supermarket	Qingdao	China	2022	CRX1533037	20	604866	37.83	512572	96.943	SL9	CT2502	IIc	II	CC9	9	1	1	1	1	1	0	0	1	1	1	0	0	0	1	1	1	1	1	1	1	1	1	1	0	1	1	1	1	1	1	0	1
LMO26	retailed chicken meat	Supermarket	Qingdao	China	2022	CRX1533038	14	783899	37.86	729052	93.451	SL155	CT5509	IIa	II	CC155	155	1	1	1	1	1	0	0	1	0	1	0	0	0	1	1	1	1	1	1	1	1	1	1	1	1	1	1	1	1	1	0	1
LMO27	retailed chicken meat	Supermarket	Qingdao	China	2022	CRX1533039	14	1217633	38.01	542041	93.937	SL121	CT13265	IIa	II	CC121	121	0	0	0	0	0	1	1	1	1	1	0	0	0	1	1	1	1	0	0	1	1	1	1	1	0	1	1	1	1	1	1	1
LMO28	retailed chicken meat	Supermarket	Qingdao	China	2022	CRX1533040	15	1217739	38.01	542417	93.94	SL121	CT13265	IIa	II	CC121	121	0	0	0	0	0	1	1	1	1	1	0	0	0	1	1	1	1	0	0	1	1	1	1	1	0	1	1	1	1	1	1	1
LMO29	retailed chicken meat	Supermarket	Qingdao	China	2022	CRX1533041	15	1217631	37.96	542041	93.937	SL121	CT13265	IIa	II	CC121	121	0	0	0	0	0	1	1	1	1	1	0	0	0	1	1	1	1	0	0	1	1	1	1	1	0	1	1	1	1	1	1	1
LMO30	retailed chicken meat	Supermarket	Qingdao	China	2022	CRX1533042	14	1217630	38.01	542041	93.937	SL121	CT13265	IIa	II	CC121	121	0	0	0	0	0	1	1	1	1	1	0	0	0	1	1	1	1	0	0	1	1	1	1	1	0	1	1	1	1	1	1	1
LMO31	retailed chicken meat	Supermarket	Qingdao	China	2022	CRX1533043	32	752428	37.81	475604	94.416	SL121	CT8211	IIa	II	CC121	121	0	0	0	0	0	1	1	1	1	1	0	0	0	1	1	1	1	0	0	1	1	1	1	1	0	1	1	1	1	1	0	1
LMO32	retailed chicken meat	Supermarket	Qingdao	China	2022	CRX1533044	31	604866	37.87	511950	96.933	SL9	CT2502	IIc	II	CC9	9	1	1	1	1	1	0	0	1	0	1	0	0	0	1	1	1	1	1	1	1	1	1	1	0	1	1	1	1	1	1	0	1
LMO33	retailed chicken meat	Supermarket	Qingdao	China	2022	CRX1533045	18	604866	37.85	477696	96.938	SL9	CT2502	IIc	II	CC9	9	1	1	1	1	1	0	0	1	0	1	0	0	0	1	1	1	1	1	1	1	1	1	1	0	1	1	1	1	1	1	0	1
LMO34	retailed chicken meat	Supermarket	Qingdao	China	2022	CRX1533046	12	1221561	37.91	542608	93.916	SL91	CT8302	IIa	II	CC14	91	0	0	0	0	0	0	0	1	0	1	0	0	0	1	1	1	1	1	1	0	1	1	0	1	0	1	1	1	1	1	1	1
LMO35	retailed chicken meat	Supermarket	Qingdao	China	2022	CRX1533047	15	700535	37.86	579537	93.882	SL8	CT750	IIa	II	CC8	8	1	1	1	1	1	0	0	1	1	1	0	0	0	1	1	1	1	1	1	1	1	1	1	1	0	1	0	1	1	1	0	1
LMO36	retailed chicken meat	Supermarket	Qingdao	China	2022	CRX1533048	18	604866	37.85	511949	96.932	SL9	CT2502	IIc	II	CC9	9	1	1	1	1	1	0	0	1	0	1	0	0	0	1	1	1	1	1	1	1	1	1	1	0	1	1	1	1	1	1	0	1
LMO37	retailed chicken meat	Supermarket	Qingdao	China	2022	CRX1533049	14	1250043	37.89	355354	60.768	SL87	CT58	IIb	I	CC87	87	0	0	0	0	0	0	0	1	0	1	0	0	1	1	1	1	1	1	0	1	1	1	1	0	0	1	1	1	1	1	0	1
LMO38	retailed chicken meat	Supermarket	Qingdao	China	2022	CRX1533050	43	1217739	38.04	542128	93.937	SL121	CT13265	IIa	II	CC121	121	0	0	0	0	0	1	1	1	1	1	0	0	0	1	1	1	1	0	0	1	1	1	1	1	0	1	1	1	1	1	1	1
LMO39	retailed chicken meat	Supermarket	Qingdao	China	2022	CRX1533051	13	1250652	37.89	355354	60.962	SL87	CT58	IIb	I	CC87	87	0	0	0	0	0	0	0	1	0	1	0	0	1	1	1	1	1	1	0	1	1	1	1	0	0	1	1	1	1	1	0	1
LMO40	retailed chicken meat	Supermarket	Qingdao	China	2022	CRX1533052	16	1221568	37.92	543060	93.995	SL91	CT8302	IIa	II	CC14	91	0	0	0	0	0	0	0	1	0	1	0	0	0	1	1	1	1	1	1	0	1	1	0	1	0	1	1	1	1	1	1	1
[truncated: 16 more columns]
